# Supplementary material for: Transition Mutations in the hTERT Promoter Are Unrelated to Potential i-motif Formation in the C-Rich Strand
Source: Biomolecules. 2023 Aug 25;13(9):1308. doi: 10.3390/biom13091308 (PMC10526324; doi:10.3390/biom13091308)
Supplement: Supplementary file 1 [file biomolecules-13-01308-s001.zip]

Archive with 1 entries (1 files):
- biomolecules-2514096-supplementary.pdf
